# Supplementary material for: A Multienzyme Complex Channels Substrates and Electrons through Acetyl-CoA and Methane Biosynthesis Pathways in Methanosarcina
Source: PLoS One. 2014 Sep 18;9(9):e107563. doi: 10.1371/journal.pone.0107563 (PMC4169405; doi:10.1371/journal.pone.0107563)
Supplement: File S1 — Supporting tables. Table S1, XL-MS data for control sample 1. Table S2, XL-MS data for control sample 2. Table S3, XL-MS data for strepHdrD1 sample 1. Table S4, XL-MS data for strepHdrD1 sample 2. Table S5, XL-MS data for HdrD2strep sample. Table S6, Oligos used for strain construction. (XLSX) [file pone.0107563.s002.xlsx]

## Sheet: Table S1
Table S1: XL-MS data for control sample 1
prot_hit_num	prot_acc	prot_desc	prot_score	prot_mass	peptide_matches	prot_cover	prot_len	prot_pi
1	gi|20090337	molecular chaperone DnaK [Methanosarcina acetivorans C2A]	246	66225	8	17	617	4.93
2	gi|20088985	Hsp60 [Methanosarcina acetivorans C2A]	184	59032	42	37.9	552	4.9
3	gi|20089347	methanol-5-hydroxybenzimidazolylcobamide co-methyltransferase, isozyme 1 [Methanosarcina acetivorans C2A]	181	27917	10	45.3	258	4.44
4	gi|20092806	hypothetical protein MA4011 [Methanosarcina acetivorans C2A]	101	30571	8	18.8	261	6.17
5	gi|20092758	sensory transduction histidine kinase [Methanosarcina acetivorans C2A]	101	41155	5	22.4	375	6.21
6	gi|20093060	cell division protein FtsZ [Methanosarcina acetivorans C2A]	100	39610	5	20.1	374	4.78
7	gi|20090121	elongation factor EF-2 [Methanosarcina acetivorans C2A]	98	80674	18	29.7	730	5.54
8	gi|20092196	glutamate-ammonia ligase [Methanosarcina acetivorans C2A]	96	57605	5	20.8	506	5.13
9	gi|20093117	thiamine biosynthesis protein ThiC [Methanosarcina acetivorans C2A]	91	47143	10	26.2	428	5.75
10	gi|20092793	ABC transporter, ATP-binding protein [Methanosarcina acetivorans C2A]	81	59883	11	24.4	537	5.43
11	gi|20092888	chlorohydrolase family protein [Methanosarcina acetivorans C2A]	67	40376	21	42.8	369	5.44
12	gi|20090343	geranylgeranyl reductase [Methanosarcina acetivorans C2A]	62	44760	19	27.3	407	5.33
13	gi|20093179	methanol-5-hydroxybenzimidazolylcobamide co-methyltransferase, isozyme 2 [Methanosarcina acetivorans C2A]	56	50867	6	31.5	461	4.98
14	gi|20089346	methanol-5-hydroxybenzimidazolylcobamide co-methyltransferase, isozyme 1 [Methanosarcina acetivorans C2A]	56	51162	8	28.9	461	4.82
15	gi|20089495	bifunctional short chain isoprenyl diphosphate synthase [Methanosarcina acetivorans C2A]	55	36033	12	46	324	4.79
16	gi|20092080	cysteine desulphurase [Methanosarcina acetivorans C2A]	41	50050	10	25.2	448	6.15
17	gi|20092714	ammonium transporter [Methanosarcina acetivorans C2A]	41	43458	5	21.8	404	5.15
18	gi|20091127	4-carboxymuconolactone decarboxylase [Methanosarcina acetivorans C2A]	39	10710	5	60.6	99	4.7
19	gi|20093171	hypothetical protein MA4384 [Methanosarcina acetivorans C2A]	38	69299	11	31.1	631	4.59
20	gi|20089063	hypothetical protein MA0165 [Methanosarcina acetivorans C2A]	34	47289	6	16.7	424	5.19
21	gi|20090640	DNA topoisomerase, type I [Methanosarcina acetivorans C2A]	31	94431	17	24.9	843	8.97
22	gi|20092844	hypothetical protein MA4051 [Methanosarcina acetivorans C2A]	30	31523	3	3.9	281	5.31
23	gi|20093191	hypothetical protein MA4404 [Methanosarcina acetivorans C2A]	30	39745	8	30.2	358	4.87
24	gi|20091163	hypothetical protein MA2328 [Methanosarcina acetivorans C2A]	29	35613	2	9.6	314	4.43
25	gi|20090747	hypothetical protein MA1897 [Methanosarcina acetivorans C2A]	29	29526	10	8.8	251	5.07
26	gi|20092205	hypothetical protein MA3392 [Methanosarcina acetivorans C2A]	29	29641	8	21	257	9.07
27	gi|20090431	hypothetical protein MA1573 [Methanosarcina acetivorans C2A]	29	45675	15	26.7	397	9.23
28	gi|20091671	hypothetical protein MA2846 [Methanosarcina acetivorans C2A]	29	44700	19	17.3	405	8.27
29	gi|20092258	hypothetical protein MA3446 [Methanosarcina acetivorans C2A]	28	39786	8	38.6	360	5.25
30	gi|20090074	nitrogenase, subunit D [Methanosarcina acetivorans C2A]	28	59262	11	37.5	520	6
31	gi|20090894	hypothetical protein MA2047 [Methanosarcina acetivorans C2A]	28	13015	3	55.8	120	9.06
32	gi|20093411	archaeosine tRNA-ribosyltransferase [Methanosarcina acetivorans C2A]	28	69661	12	15.4	625	5.85
33	gi|20092605	hypothetical protein MA3809 [Methanosarcina acetivorans C2A]	28	14129	4	36.3	124	5.6
34	gi|20093277	hypothetical protein MA4492 [Methanosarcina acetivorans C2A]	27	24138	4	22.7	203	9.61
35	gi|20090620	hypothetical protein MA1769 [Methanosarcina acetivorans C2A]	27	34870	8	46	300	9.28
36	gi|20093200	Hsp60 [Methanosarcina acetivorans C2A]	27	58366	36	47.5	543	5.07
37	gi|20089238	Nop56-like protein [Methanosarcina acetivorans C2A]	27	37073	8	21.4	336	9.28
38	gi|20091787	hypothetical protein MA2969 [Methanosarcina acetivorans C2A]	26	13907	3	22.5	120	7.66
39	gi|20089763	oligopeptide ABC transporter, ATP-binding protein [Methanosarcina acetivorans C2A]	26	35118	4	35.1	313	7.1
40	gi|20089870	chloride peroxidase [Methanosarcina acetivorans C2A]	26	30319	5	46.9	273	6.16
41	gi|161484944	pyrolysyl-tRNA synthetase [Methanosarcina acetivorans C2A]	26	49956	7	15.8	443	9.13
42	gi|20089663	methylcobalamin:coenzyme M methyltransferase [Methanosarcina acetivorans C2A]	25	37221	8	22.3	341	4.68
43	gi|20088978	hypothetical protein MA0079 [Methanosarcina acetivorans C2A]	25	98340	15	24.6	845	5.25
44	gi|20092656	acetyl-CoA decarbonylase/synthase complex subunit alpha [Methanosarcina acetivorans C2A]	25	89495	16	24.6	805	5.08
45	gi|20090818	hypothetical protein MA1970 [Methanosarcina acetivorans C2A]	25	44141	9	25.7	389	5.52
46	gi|20090811	phosphoribosylformylglycinamidine synthase I [Methanosarcina acetivorans C2A]	25	25743	6	33.2	232	4.9
47	gi|20089244	protoporphyrin IX magnesium chelatase [Methanosarcina acetivorans C2A]	25	193198	7	9.4	1733	4.13
48	gi|20089550	Na+-transporting NADH:ubiquinone oxidoreductase, subunit 5 [Methanosarcina acetivorans C2A]	24	21777	2	20.1	199	8.58
49	gi|20090751	alcohol dehydrogenase (NADP+) [Methanosarcina acetivorans C2A]	24	38157	9	39.3	356	5.42
50	gi|20089259	hypothetical protein MA0362 [Methanosarcina acetivorans C2A]	24	47805	12	28.7	422	5.71
51	gi|20089030	aspartate kinase [Methanosarcina acetivorans C2A]	24	51219	26	35.4	472	6.62
52	gi|20092690	bacteriochlorophyll synthase [Methanosarcina acetivorans C2A]	24	42443	19	40.2	396	9.39
53	gi|20089841	hypothetical protein MA0963 [Methanosarcina acetivorans C2A]	24	28621	3	26.3	247	5.49
54	gi|20089413	hypothetical protein MA0524 [Methanosarcina acetivorans C2A]	23	13387	2	33.6	110	4.33
55	gi|20093197	hypothetical protein MA4410 [Methanosarcina acetivorans C2A]	23	114752	43	40.5	1016	6.63
56	gi|20090053	dolichyl-phosphate beta-D-mannosyltransferase [Methanosarcina acetivorans C2A]	23	42308	20	48.3	381	7.67
57	gi|20091922	hypothetical protein MA3104 [Methanosarcina acetivorans C2A]	22	37565	8	36.2	334	6.17
58	gi|20089797	orotate phosphoribosyltransferase-like protein [Methanosarcina acetivorans C2A]	22	22054	3	20.1	204	5.77
59	gi|20090021	hypothetical protein MA1155 [Methanosarcina acetivorans C2A]	22	154914	7	8.1	1381	4.73
60	gi|20090805	sensory transduction histidine kinase [Methanosarcina acetivorans C2A]	22	55977	8	17	499	8.45
61	gi|20089213	hypothetical protein MA0315 [Methanosarcina acetivorans C2A]	22	37855	6	16.1	336	4.04
62	gi|20092686	pyruvate kinase [Methanosarcina acetivorans C2A]	21	54057	7	21.7	489	6.17
63	gi|20090479	hypothetical protein MA1624 [Methanosarcina acetivorans C2A]	21	79116	5	23.6	696	5
64	gi|20090031	hypothetical protein MA1165 [Methanosarcina acetivorans C2A]	19	32319	6	38	266	6.42

## Sheet: Table S2
Table S2: XL-MS data for control sample 2
prot_hit_num	prot_acc	prot_desc	prot_score	prot_mass	peptide_matches	prot_cover	prot_len	prot_pi
1	gi|20090121	elongation factor EF-2 [Methanosarcina acetivorans C2A]	528	80674	27	32.1	730	5.54
2	gi|20092196	glutamate-ammonia ligase [Methanosarcina acetivorans C2A]	207	57605	11	33.4	506	5.13
3	gi|20092674	hypothetical protein MA3878 [Methanosarcina acetivorans C2A]	178	18030	6	15.8	152	6.13
4	gi|20089347	methanol-5-hydroxybenzimidazolylcobamide co-methyltransferase, isozyme 1 [Methanosarcina acetivorans C2A]	152	27917	8	41.9	258	4.44
5	gi|20088985	Hsp60 [Methanosarcina acetivorans C2A]	113	59032	29	38.4	552	4.9
6	gi|20092658	acetyl-CoA decarbonylase/synthase complex subunit beta [Methanosarcina acetivorans C2A]	111	52792	7	16.8	470	4.62
7	gi|20092888	chlorohydrolase family protein [Methanosarcina acetivorans C2A]	107	40376	31	24.7	369	5.44
8	gi|20090343	geranylgeranyl reductase [Methanosarcina acetivorans C2A]	98	44760	31	20.6	407	5.33
9	gi|20090128	DNA-directed RNA polymerase subunit B~ [Methanosarcina acetivorans C2A]	94	67336	19	25.2	604	5.67
10	gi|20090534	Hsp60 [Methanosarcina acetivorans C2A]	94	58869	19	33.5	547	5.46
11	gi|20088931	pyruvate synthase, subunit alpha [Methanosarcina acetivorans C2A]	93	44505	5	10.2	403	4.88
12	gi|20092758	sensory transduction histidine kinase [Methanosarcina acetivorans C2A]	91	41155	9	32	375	6.21
13	gi|20093438	hypothetical protein MA4659 [Methanosarcina acetivorans C2A]	83	18263	5	54.9	164	4.7
14	gi|20090985	argininosuccinate synthase [Methanosarcina acetivorans C2A]	81	44081	8	30.5	394	5.01
15	gi|20093049	precorrin-3B C17-methyltransferase [Methanosarcina acetivorans C2A]	78	29083	3	19.2	266	5.01
16	gi|20093243	UDP-glucose 6-dehydrogenase [Methanosarcina acetivorans C2A]	72	46988	6	26.9	427	5.17
17	gi|20093396	2-isopropylmalate synthase [Methanosarcina acetivorans C2A]	61	55943	23	20	515	5.23
18	gi|20091256	dimethylamine methyltransferase [Methanosarcina acetivorans C2A]	55	50540	64	54.8	467	4.98
19	gi|20089421	dimethylamine methyltransferase [Methanosarcina acetivorans C2A]	55	50632	28	22.7	467	4.91
20	gi|20089811	dimethylamine methyltransferase [Methanosarcina acetivorans C2A]	55	50701	28	24.8	468	5.21
21	gi|20090543	hypothetical protein MA1691 [Methanosarcina acetivorans C2A]	50	48890	18	36.2	464	5.17
22	gi|20093411	archaeosine tRNA-ribosyltransferase [Methanosarcina acetivorans C2A]	43	69661	26	25.1	625	5.85
23	gi|20091550	hypothetical protein MA2726 [Methanosarcina acetivorans C2A]	42	45711	8	19.3	415	4.47
24	gi|20092584	hypothetical protein MA3788 [Methanosarcina acetivorans C2A]	41	35948	7	30.8	318	4.47
25	gi|20092806	hypothetical protein MA4011 [Methanosarcina acetivorans C2A]	40	30571	15	36.8	261	6.17
26	gi|20091044	cellulosomal protein [Methanosarcina acetivorans C2A]	38	60747	4	6.8	532	4.13
27	gi|20089799	hypothetical protein MA0921 [Methanosarcina acetivorans C2A]	37	26251	10	51	239	5.25
28	gi|20089302	4-carboxymuconolactone decarboxylase [Methanosarcina acetivorans C2A]	36	28132	3	14.8	250	5.16
29	gi|20092679	putative RNA-binding protein [Methanosarcina acetivorans C2A]	36	18070	10	54.7	161	5.34
30	gi|20089244	protoporphyrin IX magnesium chelatase [Methanosarcina acetivorans C2A]	35	193198	7	8.1	1733	4.13
31	gi|20091772	hypothetical protein MA2953 [Methanosarcina acetivorans C2A]	34	58016	7	11.1	530	5.42
32	gi|20092332	hypothetical protein MA3524 [Methanosarcina acetivorans C2A]	34	36663	9	15.9	328	5.3
33	gi|20090564	LL-diaminopimelate aminotransferase [Methanosarcina acetivorans C2A]	33	42757	8	20.3	389	5
34	gi|20090405	hypothetical protein MA1547 [Methanosarcina acetivorans C2A]	32	33366	8	15.9	301	5.41
35	gi|20092180	cation efflux system protein (cadmium/zinc/cobalt) [Methanosarcina acetivorans C2A]	31	37772	18	17.6	341	8.86
36	gi|20092210	hypothetical protein MA3398 [Methanosarcina acetivorans C2A]	31	34679	8	17	312	8.54
37	gi|20091864	oligopeptide ABC transporter, ATP-binding protein [Methanosarcina acetivorans C2A]	31	34637	13	53.5	312	9.3
38	gi|20092530	methylenetetrahydromethanopterin reductase [Methanosarcina acetivorans C2A]	31	34869	16	26.2	328	6.03
39	gi|20091360	methionine gamma-lyase [Methanosarcina acetivorans C2A]	30	44428	24	19.2	406	6.28
40	gi|20089992	hypothetical protein MA1126 [Methanosarcina acetivorans C2A]	30	101350	6	7.2	906	4.54
41	gi|20092582	ferredoxin-NADP(+) reductase subunit alpha [Methanosarcina acetivorans C2A]	30	32916	8	26.4	299	5.58
42	gi|20091093	kinesin light chain [Methanosarcina acetivorans C2A]	29	53670	5	16.7	466	5.54
43	gi|20092839	methionyl-tRNA synthetase [Methanosarcina acetivorans C2A]	29	80551	30	22.3	712	5.32
44	gi|20091111	hypothetical protein MA2273 [Methanosarcina acetivorans C2A]	29	44026	7	18.5	395	4.78
45	gi|20089497	pyruvate phosphate dikinase [Methanosarcina acetivorans C2A]	29	97618	15	15.4	883	5.25
46	gi|20092427	nitrogenase (iron protein) [Methanosarcina acetivorans C2A]	29	29048	14	28.3	265	8.32
47	gi|20093029	hypothetical protein MA4239 [Methanosarcina acetivorans C2A]	29	20319	10	10.2	177	5.24
48	gi|20090431	hypothetical protein MA1573 [Methanosarcina acetivorans C2A]	29	45675	7	8.1	397	9.23
49	gi|20091216	hypothetical protein MA2385 [Methanosarcina acetivorans C2A]	29	8319	7	19.2	73	9.09
50	gi|20090747	hypothetical protein MA1897 [Methanosarcina acetivorans C2A]	29	29526	8	15.9	251	5.07
51	gi|20091613	hypothetical protein MA2790 [Methanosarcina acetivorans C2A]	29	9685	5	43.4	83	9.3
52	gi|20089287	hypothetical protein MA0390 [Methanosarcina acetivorans C2A]	29	18030	6	17.7	158	10.33
53	gi|20089849	catalase/peroxidase [Methanosarcina acetivorans C2A]	28	81114	22	17.5	736	5.28
54	gi|20090203	P-type copper-transporting ATPase [Methanosarcina acetivorans C2A]	28	105150	34	30.8	982	4.87
55	gi|20091498	hypothetical protein MA2677 [Methanosarcina acetivorans C2A]	28	53754	7	14.8	485	5.44
56	gi|20089030	aspartate kinase [Methanosarcina acetivorans C2A]	28	51219	54	31.6	472	6.62
57	gi|20090783	hypothetical protein MA1934 [Methanosarcina acetivorans C2A]	28	40952	4	19.6	357	6.3
58	gi|20089548	Na+-transporting NADH:ubiquinone oxidoreductase, subunit 3 [Methanosarcina acetivorans C2A]	28	19652	4	25.5	188	4.24
59	gi|20089663	methylcobalamin:coenzyme M methyltransferase [Methanosarcina acetivorans C2A]	28	37221	11	32.8	341	4.68
60	gi|20092838	hypothetical protein MA4045 [Methanosarcina acetivorans C2A]	27	30053	8	27.4	259	8.7
61	gi|20091414	hypothetical protein MA2588 [Methanosarcina acetivorans C2A]	27	9597	5	42.7	89	4.01
62	gi|20089233	DNA helicase RepD [Methanosarcina acetivorans C2A]	27	91675	12	12.5	802	7.84
63	gi|20092601	hypothetical protein MA3805 [Methanosarcina acetivorans C2A]	27	85166	23	10.9	825	4.29
64	gi|20089120	hypothetical protein MA0222 [Methanosarcina acetivorans C2A]	27	38052	2	10.7	335	4.68
65	gi|20089205	formylmethanofuran dehydrogenase, subunit C [Methanosarcina acetivorans C2A]	27	30205	13	23.6	288	5.2
66	gi|20093395	hypothetical protein MA4611 [Methanosarcina acetivorans C2A]	26	79586	14	11.6	692	6.13
67	gi|20089019	hypothetical protein MA0120 [Methanosarcina acetivorans C2A]	26	40174	22	22.4	370	6.17
68	gi|20093236	polysaccharide biosynthesis protein [Methanosarcina acetivorans C2A]	26	55064	11	24.7	494	9.53
69	gi|20091537	hypothetical protein MA2713 [Methanosarcina acetivorans C2A]	25	94963	23	22.7	821	6.34
70	gi|20092465	hypothetical protein MA3665 [Methanosarcina acetivorans C2A]	25	83191	10	23.7	717	5.6
71	gi|20092321	hypothetical protein MA3513 [Methanosarcina acetivorans C2A]	25	31946	9	30.7	270	4.94
72	gi|20089803	aromatic amino acid transferase [Methanosarcina acetivorans C2A]	25	44625	4	14.2	401	4.91
73	gi|20090363	F(420)H(2) dehydrogenase, subunit FpoL [Methanosarcina acetivorans C2A]	25	72318	6	15.6	672	5.72
74	gi|20089560	pyruvate carboxylase subunit A [Methanosarcina acetivorans C2A]	25	54191	16	25.4	493	5.73
75	gi|20089445	hypothetical protein MA0556 [Methanosarcina acetivorans C2A]	25	83111	4	8.7	726	4.37
76	gi|20092686	pyruvate kinase [Methanosarcina acetivorans C2A]	25	54057	7	14.3	489	6.17
77	gi|20092589	(R)-citramalate synthase [Methanosarcina acetivorans C2A]	25	52640	5	10.8	483	5.38
78	gi|20092656	acetyl-CoA decarbonylase/synthase complex subunit alpha [Methanosarcina acetivorans C2A]	25	89495	19	18.9	805	5.08
79	gi|20091889	methyl-accepting chemotaxis protein [Methanosarcina acetivorans C2A]	25	73028	17	29.4	667	4.92
80	gi|20093303	hypothetical protein MA4518 [Methanosarcina acetivorans C2A]	25	13890	10	46.8	124	4.88
81	gi|20089743	hypothetical protein MA0859 [Methanosarcina acetivorans C2A]	25	71331	11	26.9	640	4.65
82	gi|20089356	hypothetical protein MA0465 [Methanosarcina acetivorans C2A]	24	55434	7	16	499	5.55
83	gi|20091492	phosphoglycerate kinase [Methanosarcina acetivorans C2A]	24	45754	7	23.5	412	6.17
84	gi|20090222	ribosomal protein S6 modification protein [Methanosarcina acetivorans C2A]	24	33670	7	39.2	301	6.55
85	gi|20091473	arylsulfatase [Methanosarcina acetivorans C2A]	24	88887	6	14.9	785	5.69
86	gi|20092369	ADP-specific phosphofructokinase [Methanosarcina acetivorans C2A]	24	55130	9	25.3	491	5.37
87	gi|20089486	30S ribosomal protein S9P [Methanosarcina acetivorans C2A]	24	14482	1	27.6	134	10.05
88	gi|20090828	iron-sulfur flavoprotein [Methanosarcina acetivorans C2A]	24	21418	8	26.6	192	8.86
89	gi|20091903	3-isopropylmalate dehydratase large subunit [Methanosarcina acetivorans C2A]	24	45804	16	25.9	424	5.03
90	gi|20091281	divalent cation tolerance protein [Methanosarcina acetivorans C2A]	24	11688	8	55.4	101	4.5
91	gi|20089954	30S ribosomal protein S4e [Methanosarcina acetivorans C2A]	24	26299	10	19.1	235	9.5
92	gi|20090873	hypothetical protein MA2025 [Methanosarcina acetivorans C2A]	24	27742	4	17.4	241	5.6
93	gi|20091584	TetR family transcriptional regulator [Methanosarcina acetivorans C2A]	24	27935	2	15.8	240	4.81
94	gi|20092547	hypothetical protein MA3749 [Methanosarcina acetivorans C2A]	24	20158	2	16.7	186	4.93
95	gi|20090127	DNA-directed RNA polymerase subunit A~ [Methanosarcina acetivorans C2A]	24	99051	18	28	880	6.55
96	gi|20092297	mttA/Hcf106 family protein [Methanosarcina acetivorans C2A]	24	12133	9	33.9	115	4.83
97	gi|20091420	hypothetical protein MA2594 [Methanosarcina acetivorans C2A]	23	22519	5	36.1	194	9.51
98	gi|20089907	serine O-acetyltransferase [Methanosarcina acetivorans C2A]	23	19273	3	29.3	174	9.58
99	gi|20089707	ss-DNA-specific exonuclease [Methanosarcina acetivorans C2A]	23	53050	13	23.9	476	5.74
100	gi|20090295	potassium channel protein [Methanosarcina acetivorans C2A]	23	44927	3	12.3	399	4.65
101	gi|20090107	hypothetical protein MA1243 [Methanosarcina acetivorans C2A]	23	180599	16	15.4	1534	5.3
102	gi|20093003	hypothetical protein MA4213 [Methanosarcina acetivorans C2A]	23	8642	3	31.1	74	4.92
103	gi|20089453	hypothetical protein MA0564 [Methanosarcina acetivorans C2A]	23	47397	3	18.9	423	4.56
104	gi|20093235	hypothetical protein MA4449 [Methanosarcina acetivorans C2A]	23	73183	3	13.3	648	8.7
105	gi|20090172	carbon-monoxide dehydrogenase, catalytic subunit [Methanosarcina acetivorans C2A]	22	70156	22	26.9	633	5.33
106	gi|20092875	cation-transporting ATPase [Methanosarcina acetivorans C2A]	22	99430	14	22.2	909	5.11
107	gi|20091916	hypothetical protein MA3098 [Methanosarcina acetivorans C2A]	22	49368	3	19.9	453	5.58
108	gi|20089083	multidrug efflux protein [Methanosarcina acetivorans C2A]	22	66644	3	8.6	614	6.45
109	gi|20089044	methylcobalamin:coenzyme M methyltransferase [Methanosarcina acetivorans C2A]	22	37140	6	36.9	339	4.85
110	gi|20091230	hypothetical protein MA2399 [Methanosarcina acetivorans C2A]	22	22812	3	33.8	207	6
111	gi|20092084	ribosomal protein S6 modification protein [Methanosarcina acetivorans C2A]	22	34745	2	11.1	324	5.23
112	gi|20092764	geranylgeranylglyceryl phosphate synthase-like protein [Methanosarcina acetivorans C2A]	22	25661	5	29.1	247	5.28
113	gi|20092009	amidophosphoribosyltransferase [Methanosarcina acetivorans C2A]	22	53809	5	14.3	484	6.87
114	gi|20091316	hypothetical protein MA2485 [Methanosarcina acetivorans C2A]	22	34403	14	16.6	301	6.96
115	gi|20093381	oligopeptide ABC transporter, ATP-binding protein [Methanosarcina acetivorans C2A]	22	30076	3	30.5	275	7.64
116	gi|20093407	reverse transcriptase [Methanosarcina acetivorans C2A]	22	34704	25	41.5	301	10.04
117	gi|20092946	V-type ATP synthase subunit I [Methanosarcina acetivorans C2A]	22	72280	6	14.4	654	5.39
118	gi|20092957	corrinoid protein [Methanosarcina acetivorans C2A]	21	28244	9	43.6	264	4.24
119	gi|20090837	hypothetical protein MA1989 [Methanosarcina acetivorans C2A]	21	118842	32	21.9	1052	5.27
120	gi|20090579	indolepyruvate ferredoxin oxidoreductase, subunit alpha [Methanosarcina acetivorans C2A]	20	67050	12	17.6	619	5.3
121	gi|20090334	hypothetical protein MA1475 [Methanosarcina acetivorans C2A]	18	35814	17	18.2	325	5.34
122	gi|20091600	iron(III) ABC transporter, solute-binding protein [Methanosarcina acetivorans C2A]	18	45995	8	16.7	413	4.54
123	gi|20090840	hypothetical protein MA1992 [Methanosarcina acetivorans C2A]	17	7937	11	71.6	67	10.41
124	gi|20090085	hypothetical protein MA1221 [Methanosarcina acetivorans C2A]	15	21125	9	5.9	185	6.74

## Sheet: Table S3
Table S3: XL-MS data for strepHdrD1 sample 1
prot_hit_num	prot_acc	prot_desc	prot_score	prot_mass	peptide_matches	prot_cover	prot_len	prot_pi
1	gi|20089573	heterodisulfide reductase, subunit D [Methanosarcina acetivorans C2A]	545	46199	21	28.1	409	7.78	D1
2	gi|20090121	elongation factor EF-2 [Methanosarcina acetivorans C2A]	371	80674	26	27.7	730	5.54
3	gi|20089889	acetyl-CoA decarbonylase/synthase complex subunit beta [Methanosarcina acetivorans C2A]	219	52785	13	36.9	469	4.6
4	gi|20092658	acetyl-CoA decarbonylase/synthase complex subunit beta [Methanosarcina acetivorans C2A]	219	52792	11	24	470	4.62
5	gi|20093358	hsp20/alpha crystallin family protein [Methanosarcina acetivorans C2A]	207	20113	4	12.1	174	4.59
6	gi|20090337	molecular chaperone DnaK [Methanosarcina acetivorans C2A]	175	66225	10	25.9	617	4.93
7	gi|20090673	iron-sulfur cluster binding protein [Methanosarcina acetivorans C2A]	110	15027	5	53.1	130	5.24
8	gi|20089347	methanol-5-hydroxybenzimidazolylcobamide co-methyltransferase, isozyme 1 [Methanosarcina acetivorans C2A]	109	27917	5	26.7	258	4.44
9	gi|20090543	hypothetical protein MA1691 [Methanosarcina acetivorans C2A]	92	48890	17	23.9	464	5.17
10	gi|20090475	methanol-5-hydroxybenzimidazolylcobamide co-methyltransferase, isozyme 3 [Methanosarcina acetivorans C2A]	53	28704	15	46.5	260	4.59
11	gi|20089657	NADPH:quinone reductase [Methanosarcina acetivorans C2A]	43	33137	9	20.4	309	5.62
12	gi|20092530	methylenetetrahydromethanopterin reductase [Methanosarcina acetivorans C2A]	42	34869	8	25.3	328	6.03
13	gi|20093371	signal recognition particle protein Srp54 [Methanosarcina acetivorans C2A]	39	48594	31	58	440	8.87
14	gi|20089302	4-carboxymuconolactone decarboxylase [Methanosarcina acetivorans C2A]	37	28132	3	25.2	250	5.16
15	gi|20093375	fructose-bisphosphate aldolase [Methanosarcina acetivorans C2A]	34	28933	4	22.6	265	6.21
16	gi|20089283	protoporphyrin IX magnesium chelatase [Methanosarcina acetivorans C2A]	33	163273	19	10.1	1452	4.29
17	gi|20089638	hypothetical protein MA0753 [Methanosarcina acetivorans C2A]	33	15951	6	37.2	137	9.13
18	gi|20091725	hypothetical protein MA2904 [Methanosarcina acetivorans C2A]	33	35697	8	28.4	313	5.07
19	gi|20092322	5,10-methylenetetrahydrofolate reductase (FADH) [Methanosarcina acetivorans C2A]	32	32269	8	51	292	5.78
20	gi|20090405	hypothetical protein MA1547 [Methanosarcina acetivorans C2A]	32	33366	10	24.9	301	5.41
21	gi|20092584	hypothetical protein MA3788 [Methanosarcina acetivorans C2A]	31	35948	4	16.7	318	4.47
22	gi|20092691	nitrogenase reductase [Methanosarcina acetivorans C2A]	31	29567	5	13.6	273	4.98
23	gi|20091498	hypothetical protein MA2677 [Methanosarcina acetivorans C2A]	31	53754	9	18.6	485	5.44
24	gi|20090222	ribosomal protein S6 modification protein [Methanosarcina acetivorans C2A]	31	33670	9	25.6	301	6.55
25	gi|20090053	dolichyl-phosphate beta-D-mannosyltransferase [Methanosarcina acetivorans C2A]	31	42308	15	36.2	381	7.67
26	gi|20092959	sugar transport family protein [Methanosarcina acetivorans C2A]	30	48320	12	14.6	444	9.12
27	gi|20091215	hypothetical protein MA2384 [Methanosarcina acetivorans C2A]	30	110062	3	6.1	1000	4.63
28	gi|20092665	hypothetical protein MA3869 [Methanosarcina acetivorans C2A]	30	40554	9	27.1	354	5.32
29	gi|20092452	amidinotransferase [Methanosarcina acetivorans C2A]	29	38105	5	24.3	334	5.53
30	gi|20089421	dimethylamine methyltransferase [Methanosarcina acetivorans C2A]	29	50632	26	25.9	467	4.91
31	gi|20091256	dimethylamine methyltransferase [Methanosarcina acetivorans C2A]	29	50540	41	32.8	467	4.98
32	gi|20089811	dimethylamine methyltransferase [Methanosarcina acetivorans C2A]	29	50701	27	23.9	468	5.21
33	gi|20089041	ethanolamine permease [Methanosarcina acetivorans C2A]	29	51522	1	6.8	468	6.07
34	gi|20092534	carboxymuconolactone decarboxylase [Methanosarcina acetivorans C2A]	29	13109	19	59.8	117	5.61
35	gi|20090860	response regulator receiver [Methanosarcina acetivorans C2A]	28	14463	14	17.7	124	6.34
36	gi|20089073	moaA/nifB/pqqE family protein [Methanosarcina acetivorans C2A]	28	45775	25	30.7	404	6.01
37	gi|20091458	hypothetical protein MA2635 [Methanosarcina acetivorans C2A]	28	38539	6	18.8	357	8.69
38	gi|20092504	TPR domain-containing protein [Methanosarcina acetivorans C2A]	28	113070	11	11.5	1004	5.15
39	gi|20089138	hypothetical protein MA0240 [Methanosarcina acetivorans C2A]	28	31303	8	17.4	281	5.17
40	gi|20091657	H(+)-transporting ATPase [Methanosarcina acetivorans C2A]	28	90338	15	13.8	819	5.29
41	gi|20090271	hypothetical protein MA1411 [Methanosarcina acetivorans C2A]	28	93309	14	12	826	9.07
42	gi|20089064	copper P-type ATPase [Methanosarcina acetivorans C2A]	28	83283	6	14.5	764	5.52
43	gi|20092220	phosphoenolpyruvate synthase [Methanosarcina acetivorans C2A]	27	89626	10	7	802	5.09
44	gi|20091088	hypothetical protein MA2249 [Methanosarcina acetivorans C2A]	27	23647	10	29.7	209	9.95
45	gi|20090192	hypothetical protein MA1331 [Methanosarcina acetivorans C2A]	27	26526	8	33.7	243	10.24
46	gi|20090930	cation efflux system protein [Methanosarcina acetivorans C2A]	27	45097	4	20.4	411	5.32
47	gi|20091613	hypothetical protein MA2790 [Methanosarcina acetivorans C2A]	27	9685	5	43.4	83	9.3
48	gi|20091902	hypothetical protein MA3084 [Methanosarcina acetivorans C2A]	26	34877	4	15	306	5.34
49	gi|20091379	hypothetical protein MA2552 [Methanosarcina acetivorans C2A]	26	42122	2	3.2	371	4.01
50	gi|20093117	thiamine biosynthesis protein ThiC [Methanosarcina acetivorans C2A]	26	47143	18	28	428	5.75
51	gi|20089753	ABC transporter, permease protein [Methanosarcina acetivorans C2A]	26	32809	6	24.9	297	10.11
52	gi|20092894	gamma-glutamyl kinase [Methanosarcina acetivorans C2A]	26	42626	12	37.1	385	6.49
53	gi|20089578	hypothetical protein MA0693 [Methanosarcina acetivorans C2A]	26	42270	10	31.7	379	5.38
54	gi|20091039	hypothetical protein MA2198 [Methanosarcina acetivorans C2A]	26	25985	10	52.1	234	5.28
55	gi|20092462	hypothetical protein MA3662 [Methanosarcina acetivorans C2A]	26	35086	1	8.8	306	5.78
56	gi|20089698	hypothetical protein MA0814 [Methanosarcina acetivorans C2A]	25	45426	8	24.9	393	4.9
57	gi|20090055	TrpR binding protein WrbA [Methanosarcina acetivorans C2A]	25	22590	3	36.4	209	6.31
58	gi|20090510	efflux pump antibiotic resistance protein [Methanosarcina acetivorans C2A]	25	53661	1	6	502	9.42
59	gi|20090347	hypothetical protein MA1488 [Methanosarcina acetivorans C2A]	25	23027	5	31.3	208	5.22
60	gi|20091805	anthranilate synthase component I [Methanosarcina acetivorans C2A]	25	61670	36	17.5	560	4.97
61	gi|20089954	30S ribosomal protein S4e [Methanosarcina acetivorans C2A]	25	26299	18	20.9	235	9.5
62	gi|20091946	heterodisulfide reductase, subunit A [Methanosarcina acetivorans C2A]	25	88906	14	18.5	801	5.7	A1
63	gi|20091983	hypothetical protein MA3165 [Methanosarcina acetivorans C2A]	25	26245	20	30.6	242	8.83
64	gi|20089870	chloride peroxidase [Methanosarcina acetivorans C2A]	24	30319	4	27.5	273	6.16
65	gi|20089280	protoporphyrin IX magnesium chelatase [Methanosarcina acetivorans C2A]	24	172476	29	16.4	1541	4.26
66	gi|20093289	bifunctional hexulose-6-phosphate synthase/ribonuclease regulator [Methanosarcina acetivorans C2A]	24	48792	12	37.7	453	5.25
67	gi|20093243	UDP-glucose 6-dehydrogenase [Methanosarcina acetivorans C2A]	24	46988	19	36.1	427	5.17
68	gi|20089741	Hsp60 [Methanosarcina acetivorans C2A]	24	57625	18	24.6	517	7.58
69	gi|20093173	Hsp60 [Methanosarcina acetivorans C2A]	24	59298	15	18.1	535	7
70	gi|20092865	4-carboxymuconolactone decarboxylase [Methanosarcina acetivorans C2A]	24	11884	11	50.5	109	4.83
71	gi|20089519	chaperonin GroEL [Methanosarcina acetivorans C2A]	24	58205	24	37.9	536	5.07
72	gi|20089632	hypothetical protein MA0747 [Methanosarcina acetivorans C2A]	24	37671	15	31.6	332	8.48
73	gi|20089795	hypothetical protein MA0917 [Methanosarcina acetivorans C2A]	24	79185	11	25.2	714	5.66
74	gi|20093378	shikimate 5-dehydrogenase [Methanosarcina acetivorans C2A]	24	29590	8	26.8	280	5.64
75	gi|20089311	iron-sulfur flavoprotein [Methanosarcina acetivorans C2A]	24	20052	13	44.1	179	5.3
76	gi|20093038	phosphatidylethanolamine N-methyltransferase [Methanosarcina acetivorans C2A]	24	29024	4	21.8	252	8.73
77	gi|20090701	hypothetical protein MA1851 [Methanosarcina acetivorans C2A]	24	26279	31	30.4	247	4.81
78	gi|20089474	2-hydroxyhepta-2,4-diene-1,7-dioate isomerase [Methanosarcina acetivorans C2A]	24	26759	1	7.4	244	4.5
79	gi|20090291	methionine sulfoxide reductase A [Methanosarcina acetivorans C2A]	24	21385	4	16	188	5.47
80	gi|20088918	methyl-accepting chemotaxis protein [Methanosarcina acetivorans C2A]	23	82039	12	20.4	739	4.56
81	gi|20090074	nitrogenase, subunit D [Methanosarcina acetivorans C2A]	23	59262	9	24.4	520	6
82	gi|20089933	capsular polysaccharide biosynthesis protein [Methanosarcina acetivorans C2A]	23	51771	3	12.1	445	6.45
83	gi|20090013	F420-nonreducing hydrogenase [Methanosarcina acetivorans C2A]	23	65779	4	8.2	596	4.84
84	gi|20091332	cation-transporting P-type ATPase [Methanosarcina acetivorans C2A]	23	102051	10	16.1	947	5.5
85	gi|20092173	iron(III) ABC transporter, permease protein [Methanosarcina acetivorans C2A]	23	37384	11	38.4	349	9.32
86	gi|20092057	tRNA 2~-O-methylase [Methanosarcina acetivorans C2A]	23	19902	16	37.9	177	7.03
87	gi|20090564	LL-diaminopimelate aminotransferase [Methanosarcina acetivorans C2A]	22	42757	2	9.8	389	5
88	gi|20093043	oligopeptide ABC transporter, ATP-binding protein [Methanosarcina acetivorans C2A]	22	35574	10	37.1	313	8.68
89	gi|20090254	3-isopropylmalate dehydratase large subunit [Methanosarcina acetivorans C2A]	21	45940	13	31.7	420	4.97

## Sheet: Table S4
Table S4: XL-MS data for strepHdrD1 sample 2
prot_hit_num	prot_acc	prot_desc	prot_score	prot_mass	peptide_matches	prot_cover	prot_len	prot_pi
1	gi|20092658	acetyl-CoA decarbonylase/synthase complex subunit beta [Methanosarcina acetivorans C2A]	547	52792	17	21.3	470	4.62
2	gi|20089889	acetyl-CoA decarbonylase/synthase complex subunit beta [Methanosarcina acetivorans C2A]	547	52785	17	18.1	469	4.6
3	gi|20092896	peroxiredoxin [Methanosarcina acetivorans C2A]	330	25203	11	47.5	219	5.6
4	gi|20089573	heterodisulfide reductase, subunit D [Methanosarcina acetivorans C2A]	319	46199	9	27.1	409	7.78	D1
5	gi|20090534	Hsp60 [Methanosarcina acetivorans C2A]	295	58869	26	44.2	547	5.46
6	gi|20090337	molecular chaperone DnaK [Methanosarcina acetivorans C2A]	264	66225	13	27.6	617	4.93
7	gi|20092530	methylenetetrahydromethanopterin reductase [Methanosarcina acetivorans C2A]	264	34869	19	25.6	328	6.03
8	gi|20090121	elongation factor EF-2 [Methanosarcina acetivorans C2A]	227	80674	18	35.6	730	5.54
9	gi|20093117	thiamine biosynthesis protein ThiC [Methanosarcina acetivorans C2A]	154	47143	11	18.2	428	5.75
10	gi|20089347	methanol-5-hydroxybenzimidazolylcobamide co-methyltransferase, isozyme 1 [Methanosarcina acetivorans C2A]	150	27917	8	48.4	258	4.44
11	gi|20093358	hsp20/alpha crystallin family protein [Methanosarcina acetivorans C2A]	94	20113	2	12.1	174	4.59
12	gi|20090343	geranylgeranyl reductase [Methanosarcina acetivorans C2A]	81	44760	22	21.4	407	5.33
13	gi|20092672	cell division protein FtsZ [Methanosarcina acetivorans C2A]	81	42407	7	28.6	392	5.21
14	gi|20092752	ATP-dependent RNA helicase [Methanosarcina acetivorans C2A]	77	62926	15	27.2	555	9.06
15	gi|20090128	DNA-directed RNA polymerase subunit B~ [Methanosarcina acetivorans C2A]	64	67336	19	29.3	604	5.67
16	gi|20089421	dimethylamine methyltransferase [Methanosarcina acetivorans C2A]	48	50632	37	45.4	467	4.91
17	gi|20091256	dimethylamine methyltransferase [Methanosarcina acetivorans C2A]	48	50540	48	38.1	467	4.98
18	gi|20089811	dimethylamine methyltransferase [Methanosarcina acetivorans C2A]	48	50701	29	35	468	5.21
19	gi|20092888	chlorohydrolase family protein [Methanosarcina acetivorans C2A]	47	40376	21	44.4	369	5.44
20	gi|20092806	hypothetical protein MA4011 [Methanosarcina acetivorans C2A]	46	30571	14	52.5	261	6.17
21	gi|20091613	hypothetical protein MA2790 [Methanosarcina acetivorans C2A]	46	9685	11	43.4	83	9.3
22	gi|20093411	archaeosine tRNA-ribosyltransferase [Methanosarcina acetivorans C2A]	41	69661	13	15.2	625	5.85
23	gi|20090405	hypothetical protein MA1547 [Methanosarcina acetivorans C2A]	40	33366	12	29.2	301	5.41
24	gi|20091573	hypothetical protein MA2750 [Methanosarcina acetivorans C2A]	39	16979	4	39.7	151	7.1
25	gi|20089147	citrate (si)-synthase [Methanosarcina acetivorans C2A]	39	40353	11	36.1	355	6.42
26	gi|20089707	ss-DNA-specific exonuclease [Methanosarcina acetivorans C2A]	38	53050	14	29.6	476	5.74
27	gi|20092104	ATP-dependent protease Lon [Methanosarcina acetivorans C2A]	38	77737	8	22	710	5.69
28	gi|20089479	replication factor A [Methanosarcina acetivorans C2A]	37	49556	11	28.4	450	5.3
29	gi|20089645	lysyl-tRNA synthetase [Methanosarcina acetivorans C2A]	36	58945	17	26.8	511	5.03
30	gi|20092548	hypothetical protein MA3750 [Methanosarcina acetivorans C2A]	36	32588	14	19.6	285	5.13
31	gi|20089703	malate dehydrogenase [Methanosarcina acetivorans C2A]	34	32734	20	39.1	307	4.8
32	gi|20089874	hypothetical protein MA0998 [Methanosarcina acetivorans C2A]	34	24304	3	20.9	206	5.03
33	gi|20092753	ABC transporter, ATP-binding protein [Methanosarcina acetivorans C2A]	33	23718	6	49.8	213	6.92
34	gi|20091135	hypothetical protein MA2297 [Methanosarcina acetivorans C2A]	33	18477	5	12.8	172	9
35	gi|20091762	hypothetical protein MA2943 [Methanosarcina acetivorans C2A]	33	59051	15	27.2	508	9.7
36	gi|20090543	hypothetical protein MA1691 [Methanosarcina acetivorans C2A]	32	48890	20	29.3	464	5.17
37	gi|20092185	hypothetical protein MA3371 [Methanosarcina acetivorans C2A]	32	18199	3	36.8	171	9.98
38	gi|20090347	hypothetical protein MA1488 [Methanosarcina acetivorans C2A]	32	23027	6	44.7	208	5.22
39	gi|20091051	Trk potassium uptake system protein [Methanosarcina acetivorans C2A]	31	24229	15	24.1	216	4.8
40	gi|20091725	hypothetical protein MA2904 [Methanosarcina acetivorans C2A]	31	35697	10	27.2	313	5.07
41	gi|20093029	hypothetical protein MA4239 [Methanosarcina acetivorans C2A]	31	20319	12	28.8	177	5.24
42	gi|20089726	oligopeptide ABC transporter, permease [Methanosarcina acetivorans C2A]	30	36494	4	31.2	327	9.28
43	gi|20089519	chaperonin GroEL [Methanosarcina acetivorans C2A]	30	58205	26	42.9	536	5.07
44	gi|20092868	nickel responsive regulator [Methanosarcina acetivorans C2A]	30	15865	9	42.1	140	5.88
45	gi|20089030	aspartate kinase [Methanosarcina acetivorans C2A]	30	51219	40	37.3	472	6.62
46	gi|20092704	oligopeptide ABC transporter, ATP-binding protein [Methanosarcina acetivorans C2A]	29	36197	8	15	326	8.97
47	gi|20091163	hypothetical protein MA2328 [Methanosarcina acetivorans C2A]	29	35613	3	11.8	314	4.43
48	gi|20089644	sensory transduction histidine kinase [Methanosarcina acetivorans C2A]	29	146612	9	5	1281	5.05
49	gi|20091582	hypothetical protein MA2759 [Methanosarcina acetivorans C2A]	29	10451	8	42.2	90	10
50	gi|20093141	alkaline phosphatase [Methanosarcina acetivorans C2A]	29	63426	5	16.9	585	4.26
51	gi|20089036	dCMP deaminase [Methanosarcina acetivorans C2A]	29	16982	7	24	150	6.51
52	gi|20092057	tRNA 2~-O-methylase [Methanosarcina acetivorans C2A]	29	19902	12	27.1	177	7.03
53	gi|20092196	glutamate-ammonia ligase [Methanosarcina acetivorans C2A]	29	57605	9	13.2	506	5.13
54	gi|20092959	sugar transport family protein [Methanosarcina acetivorans C2A]	29	48320	13	22.7	444	9.12
55	gi|20089741	Hsp60 [Methanosarcina acetivorans C2A]	29	57625	8	21.5	517	7.58
56	gi|20090395	ABC transporter, ATP-binding protein [Methanosarcina acetivorans C2A]	28	39050	23	39.9	356	5.14
57	gi|20090673	iron-sulfur cluster binding protein [Methanosarcina acetivorans C2A]	28	15027	7	50.8	130	5.24
58	gi|20090190	hypothetical protein MA1329 [Methanosarcina acetivorans C2A]	28	8841	1	50.6	81	6.52
59	gi|20088985	Hsp60 [Methanosarcina acetivorans C2A]	28	59032	31	41.5	552	4.9
60	gi|20093173	Hsp60 [Methanosarcina acetivorans C2A]	27	59298	21	35.9	535	7
61	gi|20089120	hypothetical protein MA0222 [Methanosarcina acetivorans C2A]	27	38052	4	13.7	335	4.68
62	gi|20092462	hypothetical protein MA3662 [Methanosarcina acetivorans C2A]	27	35086	7	30.4	306	5.78
63	gi|20092534	carboxymuconolactone decarboxylase [Methanosarcina acetivorans C2A]	27	13109	20	47.9	117	5.61
64	gi|20093346	hydantoinase [Methanosarcina acetivorans C2A]	27	71948	16	19.1	654	5.92
65	gi|20089234	cell surface protein [Methanosarcina acetivorans C2A]	27	94667	12	5.9	883	4.28
66	gi|20091127	4-carboxymuconolactone decarboxylase [Methanosarcina acetivorans C2A]	27	10710	20	79.8	99	4.7
67	gi|20089694	hypothetical protein MA0810 [Methanosarcina acetivorans C2A]	27	8437	8	58.7	75	5.82
68	gi|20093197	hypothetical protein MA4410 [Methanosarcina acetivorans C2A]	27	114752	43	29.4	1016	6.63
69	gi|20092700	ubiE/COQ5 methyltransferase [Methanosarcina acetivorans C2A]	27	28846	3	24.3	251	5.94
70	gi|20092932	hypothetical protein MA4139 [Methanosarcina acetivorans C2A]	27	22300	6	27.5	189	8.65
71	gi|20091754	phosphate permease [Methanosarcina acetivorans C2A]	27	35942	1	11.7	342	6.36
72	gi|20089049	hypothetical protein MA0151 [Methanosarcina acetivorans C2A]	26	41385	4	9.3	345	6.05
73	gi|20090488	nitrogenase (iron protein) [Methanosarcina acetivorans C2A]	26	31031	3	20.1	283	6.14
74	gi|20092835	acetyl-CoA acetyltransferase [Methanosarcina acetivorans C2A]	26	41202	10	26.2	390	5.24
75	gi|20090261	hypothetical protein MA1400 [Methanosarcina acetivorans C2A]	26	56435	7	23.4	501	5.78
76	gi|20093246	dTDP-glucose 4,6-dehydratase [Methanosarcina acetivorans C2A]	26	35369	11	23.1	320	5.14
77	gi|20092302	hypothetical protein MA3492 [Methanosarcina acetivorans C2A]	26	42688	15	28.6	378	5.82
78	gi|20090466	hypothetical protein MA1608 [Methanosarcina acetivorans C2A]	26	12799	2	51.4	111	4.94
79	gi|20091332	cation-transporting P-type ATPase [Methanosarcina acetivorans C2A]	26	102051	25	35.6	947	5.5
80	gi|20092075	serine/threonine specific protein phosphatase [Methanosarcina acetivorans C2A]	26	37139	5	20.7	328	6.41
81	gi|20092770	hypothetical protein MA3976 [Methanosarcina acetivorans C2A]	26	74458	11	30.4	667	7.18
82	gi|20093375	fructose-bisphosphate aldolase [Methanosarcina acetivorans C2A]	26	28933	16	58.1	265	6.21
83	gi|20090203	P-type copper-transporting ATPase [Methanosarcina acetivorans C2A]	26	105150	18	22.2	982	4.87
84	gi|20089849	catalase/peroxidase [Methanosarcina acetivorans C2A]	26	81114	10	16.2	736	5.28
85	gi|20092686	pyruvate kinase [Methanosarcina acetivorans C2A]	26	54057	11	16.2	489	6.17
86	gi|20092825	hypothetical protein MA4032 [Methanosarcina acetivorans C2A]	26	23620	7	16.7	198	4.53
87	gi|20089948	30S ribosomal protein S3P [Methanosarcina acetivorans C2A]	26	34823	10	25.8	318	5.64
88	gi|20091229	hypothetical protein MA2398 [Methanosarcina acetivorans C2A]	26	11168	4	29.6	98	4.76
89	gi|20089697	hypothetical protein MA0813 [Methanosarcina acetivorans C2A]	25	93290	4	11.4	858	4.3
90	gi|20089767	extracellular solute-binding protein [Methanosarcina acetivorans C2A]	25	58990	2	5.5	524	4.5
91	gi|20092322	5,10-methylenetetrahydrofolate reductase (FADH) [Methanosarcina acetivorans C2A]	25	32269	9	27.1	292	5.78
92	gi|20089093	hypothetical protein MA0195 [Methanosarcina acetivorans C2A]	25	45718	6	25.9	402	6.22
93	gi|20091809	tryptophan synthase subunit beta [Methanosarcina acetivorans C2A]	25	44075	11	30.8	403	5.7
94	gi|20089657	NADPH:quinone reductase [Methanosarcina acetivorans C2A]	25	33137	7	27.2	309	5.62
95	gi|20092673	hypothetical protein MA3877 [Methanosarcina acetivorans C2A]	25	53690	20	23.3	493	5.4
96	gi|20091151	polysaccharide biosynthesis protein [Methanosarcina acetivorans C2A]	25	56677	6	18.8	515	9.26
97	gi|20089829	hemin permease [Methanosarcina acetivorans C2A]	25	38256	1	10.1	356	9.05
98	gi|20089757	PQQ repeat-containing protein [Methanosarcina acetivorans C2A]	25	63183	5	16.3	570	4.47
99	gi|20089207	formylmethanofuran dehydrogenase, subunit B [Methanosarcina acetivorans C2A]	25	48172	6	18.9	433	5.92
100	gi|20089975	gliding motility protein [Methanosarcina acetivorans C2A]	24	26834	7	27.7	235	4.83
101	gi|20092288	ferrous iron transport protein B [Methanosarcina acetivorans C2A]	24	73600	10	15.7	670	5.33
102	gi|20089237	hypothetical protein MA0339 [Methanosarcina acetivorans C2A]	24	34591	9	23.9	327	5.95
103	gi|20092430	UDP-N-acetylmuramoylalanine-D-glutamate ligase [Methanosarcina acetivorans C2A]	24	50718	5	11.7	472	5.49
104	gi|20092517	hypothetical protein MA3719 [Methanosarcina acetivorans C2A]	24	28433	2	15.9	245	7.6
105	gi|20092513	NAD synthetase [Methanosarcina acetivorans C2A]	24	42255	3	21.6	371	5.56
106	gi|20092209	hypothetical protein MA3397 [Methanosarcina acetivorans C2A]	24	39725	4	10	371	4.62
107	gi|20089574	hypothetical protein MA0689 [Methanosarcina acetivorans C2A]	24	24843	5	29.9	211	8.53
108	gi|20089610	hypothetical protein MA0725 [Methanosarcina acetivorans C2A]	24	20368	5	46.7	184	5.37
109	gi|20089044	methylcobalamin:coenzyme M methyltransferase [Methanosarcina acetivorans C2A]	24	37140	9	29.8	339	4.85
110	gi|20089413	hypothetical protein MA0524 [Methanosarcina acetivorans C2A]	24	13387	4	61.8	110	4.33
111	gi|20092764	geranylgeranylglyceryl phosphate synthase-like protein [Methanosarcina acetivorans C2A]	24	25661	11	50.6	247	5.28
112	gi|20091268	F0F1 ATP synthase subunit A [Methanosarcina acetivorans C2A]	24	25388	1	10.9	229	7.71
113	gi|20090345	moaA/nifB/pqqE family protein [Methanosarcina acetivorans C2A]	24	58551	2	6.1	509	6.02
114	gi|20091170	cell surface protein [Methanosarcina acetivorans C2A]	24	88398	8	15	799	4.64
115	gi|20092656	acetyl-CoA decarbonylase/synthase complex subunit alpha [Methanosarcina acetivorans C2A]	24	89495	12	23	805	5.08
116	gi|20091874	flagella accessory protein I [Methanosarcina acetivorans C2A]	23	69381	7	13.8	617	6.43
117	gi|20092119	cytochrome c-type synthesis protein [Methanosarcina acetivorans C2A]	23	39850	4	9.9	353	6.97
118	gi|20090942	hypothetical protein MA2097 [Methanosarcina acetivorans C2A]	23	46014	6	29.5	397	4.55
119	gi|20091360	methionine gamma-lyase [Methanosarcina acetivorans C2A]	23	44428	10	35.5	406	6.28
120	gi|20091568	hypothetical protein MA2745 [Methanosarcina acetivorans C2A]	23	34291	15	27.2	305	5.38
121	gi|20090316	hypothetical protein MA1457 [Methanosarcina acetivorans C2A]	23	25765	7	30.7	231	6.04
122	gi|20091129	aldo/keto reductase [Methanosarcina acetivorans C2A]	23	45876	5	24.5	400	5.11
123	gi|20090442	DNA topoisomerase (ATP-hydrolyzing), subunit B [Methanosarcina acetivorans C2A]	23	71214	6	12.8	634	6.11
124	gi|20093295	hypothetical protein MA4510 [Methanosarcina acetivorans C2A]	23	14016	3	43.6	117	7.79
125	gi|20090172	carbon-monoxide dehydrogenase, catalytic subunit [Methanosarcina acetivorans C2A]	23	70156	19	29.2	633	5.33
126	gi|20092679	putative RNA-binding protein [Methanosarcina acetivorans C2A]	23	18070	8	30.4	161	5.34
127	gi|20089481	D-3-phosphoglycerate dehydrogenase [Methanosarcina acetivorans C2A]	23	55736	16	47.6	523	5.16
128	gi|20089283	protoporphyrin IX magnesium chelatase [Methanosarcina acetivorans C2A]	23	163273	21	9.6	1452	4.29
129	gi|20093345	sensory transduction histidine kinase [Methanosarcina acetivorans C2A]	22	113559	8	14.9	998	5.21
130	gi|20088967	hypothetical protein MA0068 [Methanosarcina acetivorans C2A]	22	126875	7	11.7	1167	3.72
131	gi|20090630	proteasome subunit alpha [Methanosarcina acetivorans C2A]	22	27060	1	15.8	247	5
132	gi|20090564	LL-diaminopimelate aminotransferase [Methanosarcina acetivorans C2A]	22	42757	6	34.2	389	5
133	gi|20092270	nickel ABC transporter, permease protein [Methanosarcina acetivorans C2A]	21	31775	27	47.4	289	9.93
134	gi|20089213	hypothetical protein MA0315 [Methanosarcina acetivorans C2A]	21	37855	7	13.4	336	4.04
135	gi|20093381	oligopeptide ABC transporter, ATP-binding protein [Methanosarcina acetivorans C2A]	19	30076	3	13.1	275	7.64
136	gi|20089229	hypothetical protein MA0331 [Methanosarcina acetivorans C2A]	18	29053	20	16.1	254	8.54
137	gi|20092109	hypothetical protein MA3294 [Methanosarcina acetivorans C2A]	15	77315	24	6	664	5.4

## Sheet: Table S5
Table S5: XL-MS data for HdrD2strep sample
prot_hit_num	Search No	prot_acc	prot_desc	prot_score	prot_mass	peptide_matches	prot_cover	prot_len	prot_pi
1	6041	gi|20093117	thiamine biosynthesis protein ThiC [Methanosarcina acetivorans C2A]	388	47143	12	24.1	428	5.75
2	6041	gi|20090121	elongation factor EF-2 [Methanosarcina acetivorans C2A]	348	80674	18	25.9	730	5.54
3	6041	gi|20088985	Hsp60 [Methanosarcina acetivorans C2A]	336	59032	18	37.9	552	4.9
4	6041	gi|20090712	endopeptidase La [Methanosarcina acetivorans C2A]	293	88200	22	29.9	797	5.66
5	6041	gi|20089495	bifunctional short chain isoprenyl diphosphate synthase [Methanosarcina acetivorans C2A]	152	36033	9	34	324	4.79
6	6041	gi|20089415	heterodisulfide reductase, subunit D [Methanosarcina acetivorans C2A]	146	43074	5	9.7	382	4.86
7	6041	gi|20093035	hypothetical protein MA4245 [Methanosarcina acetivorans C2A]	87	12667	1	18.8	112	8.61
8	6041	gi|20090337	molecular chaperone DnaK [Methanosarcina acetivorans C2A]	82	66225	6	14.9	617	4.93
9	6041	gi|20093056	hypothetical protein MA4267 [Methanosarcina acetivorans C2A]	73	19170	5	30.5	164	9.05
10	6041	gi|20093200	Hsp60 [Methanosarcina acetivorans C2A]	65	58366	19	33	543	5.07
11	6041	gi|20089167	tetrahydromethanopterin S-methyltransferase subunit H [Methanosarcina acetivorans C2A]	62	34204	2	11.7	316	4.74
12	6041	gi|20092658	acetyl-CoA decarbonylase/synthase complex subunit beta [Methanosarcina acetivorans C2A]	48	52792	8	29.4	470	4.62
13	6041	gi|20089889	acetyl-CoA decarbonylase/synthase complex subunit beta [Methanosarcina acetivorans C2A]	48	52785	9	27.7	469	4.6
14	6041	gi|20089347	methanol-5-hydroxybenzimidazolylcobamide co-methyltransferase, isozyme 1 [Methanosarcina acetivorans C2A]	40	27917	8	40.7	258	4.44
15	6041	gi|20090037	hypothetical protein MA1171 [Methanosarcina acetivorans C2A]	39	55565	4	4.8	505	5.54
16	6041	gi|20089073	moaA/nifB/pqqE family protein [Methanosarcina acetivorans C2A]	38	45775	21	53.7	404	6.01
17	6041	gi|20091198	hypothetical protein MA2365 [Methanosarcina acetivorans C2A]	36	106179	12	12.3	899	5.53
18	6041	gi|20092844	hypothetical protein MA4051 [Methanosarcina acetivorans C2A]	36	31523	10	50.2	281	5.31
19	6041	gi|20092080	cysteine desulphurase [Methanosarcina acetivorans C2A]	35	50050	6	10.7	448	6.15
20	6041	gi|20091979	hypothetical protein MA3161 [Methanosarcina acetivorans C2A]	33	18183	12	20.1	154	5.1
21	6041	gi|20092196	glutamate-ammonia ligase [Methanosarcina acetivorans C2A]	32	57605	13	29.6	506	5.13
22	6041	gi|20092680	hypothetical protein MA3884 [Methanosarcina acetivorans C2A]	31	13799	1	13.5	126	4.79
23	6041	gi|20092403	acetate-CoA ligase (ADP-forming), subunit beta [Methanosarcina acetivorans C2A]	31	27485	15	40	250	5.01
24	6041	gi|20093386	formylmethanofuran dehydrogenase, subunit E [Methanosarcina acetivorans C2A]	31	24846	6	35.5	217	4.93
25	6041	gi|20092236	hypothetical protein MA3424 [Methanosarcina acetivorans C2A]	30	35628	14	21	310	5.56
26	6041	gi|20091135	hypothetical protein MA2297 [Methanosarcina acetivorans C2A]	30	18477	7	27.9	172	9
27	6041	gi|20089693	hypothetical protein MA0809 [Methanosarcina acetivorans C2A]	30	15643	15	64	139	5.91
28	6041	gi|20090465	hypothetical protein MA1607 [Methanosarcina acetivorans C2A]	29	12706	8	24.5	110	6.26
29	6041	gi|20090021	hypothetical protein MA1155 [Methanosarcina acetivorans C2A]	29	154914	11	15	1381	4.73
30	6041	gi|20089356	hypothetical protein MA0465 [Methanosarcina acetivorans C2A]	29	55434	12	8.8	499	5.55
31	6041	gi|20091547	hydroxyethylthiazole kinase [Methanosarcina acetivorans C2A]	29	28091	7	28.4	261	5.13
32	6041	gi|20092656	acetyl-CoA decarbonylase/synthase complex subunit alpha [Methanosarcina acetivorans C2A]	28	89495	17	29.1	805	5.08
33	6041	gi|20088900	cell division control protein 6 [Methanosarcina acetivorans C2A]	28	48055	8	23.1	420	7.03
34	6041	gi|20090126	DNA-directed RNA polymerase subunit A~~ [Methanosarcina acetivorans C2A]	28	44300	7	27.7	397	4.82
35	6041	gi|20093272	hypothetical protein MA4487 [Methanosarcina acetivorans C2A]	28	27802	13	19.2	239	8.96
36	6041	gi|20092368	ADP-dependent glucokinase [Methanosarcina acetivorans C2A]	28	52678	6	20.6	476	5.41
37	6041	gi|20090568	hypothetical protein MA1716 [Methanosarcina acetivorans C2A]	28	15471	33	17.8	135	5.12
38	6041	gi|20089206	formylmethanofuran dehydrogenase, subunit D [Methanosarcina acetivorans C2A]	28	14134	8	31	129	4.57
39	6041	gi|20089388	hypothetical protein MA0499 [Methanosarcina acetivorans C2A]	28	18229	2	18.9	159	4.49
40	6041	gi|20089497	pyruvate phosphate dikinase [Methanosarcina acetivorans C2A]	28	97618	45	35.7	883	5.25
41	6041	gi|20090128	DNA-directed RNA polymerase subunit B~ [Methanosarcina acetivorans C2A]	28	67336	14	31.3	604	5.67
42	6041	gi|20092969	formylmethanofuran dehydrogenase, subunit C [Methanosarcina acetivorans C2A]	27	28216	9	39.4	269	5.25
43	6041	gi|20090078	P-II family nitrogen regulatory protein [Methanosarcina acetivorans C2A]	27	11480	1	34.3	105	4.93
44	6041	gi|20093138	putative molybdopterin biosynthesis protein MoeA/LysR substrate binding-domain-containing protein [Methanosarcina acetivorans C2A]	27	69356	10	22.9	646	5.41
45	6041	gi|20089234	cell surface protein [Methanosarcina acetivorans C2A]	27	94667	6	12.9	883	4.28
46	6041	gi|20091638	CopG family transcriptional regulator [Methanosarcina acetivorans C2A]	27	16155	5	33.6	140	6.97
47	6041	gi|20090256	nickel responsive regulator [Methanosarcina acetivorans C2A]	27	16878	6	20.9	148	6.04
48	6041	gi|20092868	nickel responsive regulator [Methanosarcina acetivorans C2A]	27	15865	4	21.4	140	5.88
49	6041	gi|20091148	adenine deaminase [Methanosarcina acetivorans C2A]	27	60920	15	32.9	553	4.98
50	6041	gi|20090005	hydrogenase expression/formation protein [Methanosarcina acetivorans C2A]	27	40906	8	14.5	372	5.81
51	6041	gi|20092084	ribosomal protein S6 modification protein [Methanosarcina acetivorans C2A]	27	34745	5	22.8	324	5.23
52	6041	gi|20092749	4-carboxymuconolactone decarboxylase [Methanosarcina acetivorans C2A]	27	12798	1	31.9	113	4.36
53	6041	gi|20092047	hypothetical protein MA3231 [Methanosarcina acetivorans C2A]	26	39479	9	37.5	368	5.18
54	6041	gi|20093378	shikimate 5-dehydrogenase [Methanosarcina acetivorans C2A]	26	29590	10	29.3	280	5.64
55	6041	gi|20092645	cellulase [Methanosarcina acetivorans C2A]	26	37801	10	34.5	348	5.56
56	6041	gi|20092441	iron ABC transporter, permease [Methanosarcina acetivorans C2A]	26	35087	11	26.6	327	9.04
57	6041	gi|20089070	tryptophanyl-tRNA synthetase [Methanosarcina acetivorans C2A]	25	49435	11	26.1	437	5.84
58	6041	gi|20092103	PmbA/TldD family protein [Methanosarcina acetivorans C2A]	25	49033	13	26.8	451	4.91
59	6041	gi|20089566	Mcm2 DNA replication licensing factor [Methanosarcina acetivorans C2A]	25	78786	15	28	701	5.36
60	6041	gi|20092400	phycocyanin alpha phycocyanobilin lyase [Methanosarcina acetivorans C2A]	25	52862	3	13.1	487	4.47
61	6041	gi|20093171	hypothetical protein MA4384 [Methanosarcina acetivorans C2A]	25	69299	11	25.8	631	4.59
62	6041	gi|20090365	F(420)H(2) dehydrogenase, subunit FpoN [Methanosarcina acetivorans C2A]	24	52052	6	26.4	489	7.79
63	6041	gi|20091743	hypothetical protein MA2923 [Methanosarcina acetivorans C2A]	24	32545	3	23.9	285	4.77
64	6041	gi|20091018	hypothetical protein MA2176 [Methanosarcina acetivorans C2A]	24	26554	4	32.3	223	8.97
65	6041	gi|20093353	putative monovalent cation/H+ antiporter subunit D [Methanosarcina acetivorans C2A]	23	56126	13	24.1	518	6.3
66	6041	gi|20089794	erythrocyte band 7 integral membrane protein [Methanosarcina acetivorans C2A]	23	29497	7	30.9	265	5.27
67	6041	gi|20091049	protein export membrane protein [Methanosarcina acetivorans C2A]	23	87402	5	8.2	801	4.78
68	6041	gi|20090206	FmtA-like protein [Methanosarcina acetivorans C2A]	23	74202	4	10.1	671	8.26
69	6041	gi|20093191	hypothetical protein MA4404 [Methanosarcina acetivorans C2A]	23	39745	6	23.5	358	4.87
70	6041	gi|20089177	sodium:proline symporter (proline permease) [Methanosarcina acetivorans C2A]	23	69130	10	17.7	639	5.77
71	6041	gi|20089884	peptide chain release factor 1 [Methanosarcina acetivorans C2A]	22	47091	3	19.8	415	5.29
72	6041	gi|20092997	antibiotic resistance ABC transporter ATP-binding protein [Methanosarcina acetivorans C2A]	22	37694	15	46.5	333	5.78
73	6041	gi|20090405	hypothetical protein MA1547 [Methanosarcina acetivorans C2A]	22	33366	2	11.6	301	5.41
74	6041	gi|20089520	hypothetical protein MA0633 [Methanosarcina acetivorans C2A]	21	31925	5	6.8	279	6.85
75	6041	gi|20091415	hypothetical protein MA2589 [Methanosarcina acetivorans C2A]	21	76321	4	6	704	4.1
76	6041	gi|20090987	carbamoyl phosphate synthase small subunit [Methanosarcina acetivorans C2A]	21	40089	8	23.1	368	5.81
77	6041	gi|20090753	hypothetical protein MA1904 [Methanosarcina acetivorans C2A]	21	178417	4	4.7	1698	6.91
78	6041	gi|20090990	glycine betaine/L-proline ABC transporter, solute-binding protein [Methanosarcina acetivorans C2A]	20	34706	1	14.6	315	4.01
79	6041	gi|20089636	hypothetical protein MA0751 [Methanosarcina acetivorans C2A]	17	21664	9	48.4	190	8.7

## Sheet: Table S6
Table S6: Oligos used for strain construction
oligo name	sequence	purpose
Mac hdrD1 NdeI fwd	5'aaaaaacatatggcaaaaaaaactcc	amplifies hdrD1
Mac strephdrD1 NdeI fwd	5'aaaaaacatatgtggtcccatcctcagtttgaaaaagcaaaaaaaactcc	adds N-term strepTag II peptide
Mac hdrD1 HindIII rev	5'ttttttaagcttttagtctacgctgagccc	amplifies hdrD1
Mac hdrD1strep HindIII rev	5'ttttttaagcttttatttttcaaactgaggatgggaccagtctacgctgagccc	adds C-term strepTag II peptide
Mac hdrD2 NdeI fwd	5'aaaaaacatatgaatattgtggaagaaca	amplifies hdrD2
Mac hdrD2 fwd NdeI Strep	5'aaaaaacatatgtggtcccatcctcagtttgaaaaaaatattgtggaagaaca	adds N-term strepTag II peptide
Mac hdrD2 rev HindIII	5'ttttttaagcttttatggcaaatcgggc	amplifies hdrD2
Mac hdrD2 rev HindIII strep	5'ttttttaagcttttatttttcaaactgaggatgggaccatggcaaatcgggc	adds C-term strepTag II peptide
Mac hdrD2 -HindIII fwd	5'gtcccggctgctttaaagcctttaaggaaatctatcccaaaatg	removes internal HindIII site
Mac hdrD2 -HindIII rev	5'cattttgggatagatttccttaaaggctttaaagcagccgggac	removes internal HindIII site
optimized StrepTagII	5'tggtcccatcctcagtttgaaaaa
